# Supplementary material for: Temporal variation in selection on body length and date of return in a wild population of coho salmon, Oncorhynchus kisutch
Source: BMC Evol Biol. 2012 Jul 17;12:116. doi: 10.1186/1471-2148-12-116 (PMC3482603; doi:10.1186/1471-2148-12-116)
Supplement: Additional file 2 — Microsatellite loci used for parentage analysis of coho salmon. Ta = annealing temperature. Repeat units and allele ranges are given in base pairs (bp) [71-76]. [file 1471-2148-12-116-S2.ods]

## Sheet: Sheet1
Additional File 2
Locus	Ta	Concentration (µM)	Genotyping error (%)	Repeat units (bp)	Allele range (bp)	Sequence	Reference
Ocl8	60	0.2	1	2	98 - 152	F: TAGTGTTTCGTGTTCGCCTG	(Condrey and Bentzen, [71])
						R: CCCTGTCCCTTCCATCTCT
Oki23	57	0.2	0	4	116 - 236	F: TGTGCTATAGGGTGAATGTGC	Spidle and Bentzen, unpublished, GenBank AF272822
						R: AACACAGGCATCCCCACTAA
Omm1008	57	0.05	0	2	261 - 294	F: GATCCTTTGGGAGATTAACAG	(Rexroad et al., [74])
						R: GATCCTTTGGGAGATTAACAG
Omm1189	60	0.2	1	2	109 - 166	F: GGCGATGATCTCACAGTC	(Rexroad and Palti, [75])
						R: TCGAAGCCTTGCATACAG
Omm1211	60	0.2	0	2	246 - 307	F: ACCCACTCTCCCACTCAGTATT	(Rexroad and Palti, [75])
						R: GAAGGAGGCTTGGAAGTGTATC
Omm1228	60	0.2	0	2	191 - 259	F: CCCTTCCTGTGTGTCGTTGTT	(Rexroad and Palti, [75])
						R: CAGGAGTCACTTGGCAGTAGGAG
Omm1295	57	0.4	1	4	266 - 472	F: GGCAATGAAACAATAGTG	(Rexroad and Palti, [75])
						R: GTTGAAGCGTGATATAAC
Omm1300	60	0.2	0	2	240 - 298	F: GAGTCACACGATAATACCACAGCGATA	(Rexroad and Palti, [75])
						R: ATATGCAGCAGAAGGTGGAAACTTGA
One13	60	0.2	0	2	157 - 198	F: CCTACAGAGACGAATCGG	(Scribner et al., [76])
						R: GAGATAAAGCACCACACATAG
Ots505	57	0.15	0	2	234 - 262	F: GTCTAGCAATGATCAACAACC	(Naish and Park, [73])
						R: TGGGACCAACAGTTTACG
P53	57	0.03	1	2	158 - 204	F: TGACACATATCCTCGCTTTCTCC	(de Fromentel et al., [72])
						R: CAACTCTCTTGGTGAGGC
