# Supplementary material for: Temporal variation in selection on body length and date of return in a wild population of coho salmon, Oncorhynchus kisutch
Source: BMC Evol Biol. 2012 Jul 17;12:116. doi: 10.1186/1471-2148-12-116 (PMC3482603; doi:10.1186/1471-2148-12-116)
Supplement: Additional file 3 — Population genetic data at 11 microsatellite loci in coho salmon samples. N = number of genotyped inidividuals, NA = number of alleles, HO = observed heterozygosity, HE = expected heterozygosity, PHWE = probability of Hardy-Weinberg equilibrium (significant results in bold), FIS = inbreeding coefficient. [file 1471-2148-12-116-S3.ods]

## Sheet: Sheet1
Additional File 3
Return Year		Ocl8	Oki23	Omm1008	Omm1189	Omm1211	Omm1228	Omm1295	Omm1300	One13	Ots505	P53
2006	N	501	497	496	501	500	501	495	500	500	496	496
	NA	20	25	9	21	18	15	43	16	17	14	15
	HO	0.78	0.89	0.77	0.9	0.79	0.84	0.95	0.8	0.89	0.81	0.82
	HE	0.81	0.9	0.79	0.9	0.8	0.83	0.96	0.82	0.9	0.81	0.84
	PHWE	0.027	0.139	0.390	0.039	0.144	0.465	0.270	0.204	0.392	0.002	0.227
	FIS	0.04	0	0.03	0	0	0	0	0.02	0.01	0	0.03
2007	N	1177	1175	1170	1177	1177	1177	1170	1177	1177	1162	1172
	NA	19	26	10	20	19	15	45	18	18	14	15
	HO	0.81	0.89	0.78	0.87	0.78	0.79	0.96	0.830	0.86	0.76	0.82
	HE	0.82	0.9	0.800	0.87	0.78	0.83	0.95	0.83	0.88	0.78	0.83
	PHWE	0.030	0.034	0.035	0.462	0.085	0.361	0.025	0.088	0.000	0.033	0.219
	FIS	0.01	0.02	0.02	0	0.000	0.04	-0.01	0	0.02	0.02	0.02
2008	N	506	506	502	506	505	506	489	505	507	502	505
	NA	20	23	11	19	16	13	44	17	17	14	14
	HO	0.82	0.88	0.73	0.86	0.78	0.83	0.95	0.86	0.9	0.81	0.82
	HE	0.81	0.9	0.78	0.9	0.79	0.830	0.96	0.84	0.9	0.8	0.83
	PHWE	0.868	0.163	0.000	0.000	0.432	0.104	0.000	0.017	0.119	0.056	0.177
	FIS	0	0.03	0.07	0.04	0.01	0	0.01	-0.03	0.01	-0.01	0
2009	N	922	918	921	921	922	922	919	922	922	918	922
	NA	22	27	9	20	18	14	45	17	18	13	14
	HO	0.8	0.9	0.770	0.88	0.82	0.81	0.96	0.8	0.9	0.82	0.800
	HE	0.79	0.9	0.78	0.89	0.8	0.82	0.95	0.81	0.9	0.81	0.82
	PHWE	0.003	0.007	0.000	0.186	0.000	0.000	0.000	0.003	0.000	0.085	0.000
	FIS	-0.01	0	0.02	0.01	-0.02	0.02	-0.01	0.01	0	-0.01	0.03
2010	N	402	401	401	404	404	403	398	404	403	398	402
	NA	17	24	9	19	19	14	42	17	17	14	13
	HO	0.81	0.900	0.74	0.88	0.8	0.81	0.940	0.81	0.88	0.78	0.82
	HE	0.84	0.9	0.79	0.89	0.79	0.82	0.96	0.83	0.89	0.77	0.81
	PHWE	0.000	0.081	0.057	0.369	0.112	0.600	0.001	0.270	0.265	0.132	0.917
	FIS	0.03	0	0.06	0	-0.010	0.02	0.02	0.03	0.02	-0.01	-0.01
